# Supplementary material for: Chemical Composition, Antioxidant and Antimicrobial Activity of Piper carpunya and Simira ecuadorensis: A Comparative Study of Four Extraction Methods
Source: Plants (Basel). 2025 Aug 14;14(16):2526. doi: 10.3390/plants14162526 (PMC12389035; doi:10.3390/plants14162526)
Supplement: Supplementary file 1 [file plants-14-02526-s001.zip]

Archive with 6 entries (6 files):
- Figure S1.jpg
- Figure S2.jpg
- Figure S3.jpg
- Figure S4.jpg
- Tables S1 and S2 _ R2.pdf
- Tables S3 and S4.pdf
